# Supplementary material for: Effect of pre-exposure prophylaxis on risky sexual behaviour of female sex workers in Dakar, Senegal: A randomised controlled trial
Source: PLoS Med. 2025 Aug 18;22(8):e1004458. doi: 10.1371/journal.pmed.1004458 (PMC12407539; doi:10.1371/journal.pmed.1004458)
Supplement: S1 Code — (S1_Code.ZIP) [file pmed.1004458.s005.zip]

Archive with 34 entries (33 files):
- data_code/
- __MACOSX/._data_code
- data_code/.Rhistory
- __MACOSX/data_code/._.Rhistory
- data_code/PrEP_2d_Regression_BivariateProbit.do
- __MACOSX/data_code/._PrEP_2d_Regression_BivariateProbit.do
- data_code/randomisation_clean.dta
- __MACOSX/data_code/._randomisation_clean.dta
- data_code/PrEP_1d_CharacteristicsComparison_Preattrition.R
- __MACOSX/data_code/._PrEP_1d_CharacteristicsComparison_Preattrition.R
- data_code/PrEP_1e_SelectionIntoFinalSample_EntropyWeightsGenerationTarget2020Sample.R
- __MACOSX/data_code/._PrEP_1e_SelectionIntoFinalSample_EntropyWeightsGenerationTarget2020Sample.R
- data_code/PrEP_0_Setup.R
- __MACOSX/data_code/._PrEP_0_Setup.R
- data_code/PrEP_2b_Regression.R
- __MACOSX/data_code/._PrEP_2b_Regression.R
- data_code/PrEP_1c_CharacteristicsComparison_AnalysisSampleTreatmentControl.R
- __MACOSX/data_code/._PrEP_1c_CharacteristicsComparison_AnalysisSampleTreatmentControl.R
- data_code/PrEP_2c_Regression_Colourbox.R
- __MACOSX/data_code/._PrEP_2c_Regression_Colourbox.R
- data_code/Senegal_wave3_clean.dta
- __MACOSX/data_code/._Senegal_wave3_clean.dta
- data_code/PrEP_1a_ParticipantFlow.R
- __MACOSX/data_code/._PrEP_1a_ParticipantFlow.R
- data_code/PrEP_2a_RegressionPreparation.R
- __MACOSX/data_code/._PrEP_2a_RegressionPreparation.R
- data_code/PrEP_1b_CharacteristicsComparison_AnalysisSampleAcrossYears.R
- __MACOSX/data_code/._PrEP_1b_CharacteristicsComparison_AnalysisSampleAcrossYears.R
- data_code/Senegal_wave4_clean.dta
- __MACOSX/data_code/._Senegal_wave4_clean.dta
- data_code/PrEP_2e_ListExperiment_TypeSError.R
- __MACOSX/data_code/._PrEP_2e_ListExperiment_TypeSError.R
- data_code/PrEP_2f_ExpostPowerEstimation.do
- __MACOSX/data_code/._PrEP_2f_ExpostPowerEstimation.do
