# Supplementary material for: Effect of pre-exposure prophylaxis on risky sexual behaviour of female sex workers in Dakar, Senegal: A randomised controlled trial
Source: PLoS Med. 2025 Aug 18;22(8):e1004458. doi: 10.1371/journal.pmed.1004458 (PMC12407539; doi:10.1371/journal.pmed.1004458)
Supplement: S1 Code — (S1_Code.ZIP) [file pmed.1004458.s005.zip › data_code/PrEP_2d_Regression_BivariateProbit.do]

* Set directory using the cd command 

use "R_processed_dataset_for_STATA.dta", clear


*************Section: Binary outcomes************************************
* Table 3: Adjusted risk differences (RDs) in condom use and HIV/STI risk perceptions by PrEP referral and use
* and 
* Table 4:  Adjusted risk differences (RDs) and mean differences (MDs) in secondary outcomes by PrEP referral and use
************On PrEP*********************

local outcomes condom_1 always_condom high_selfreport_sexualrisk high_max_hivrisk high_risk_hiv_no_condom max_diff_risk_hiv_condom high_risk_sti_no_condom low_risk_sti_condom max_diff_risk_sti_condom condom_2
foreach outcome in `outcomes' {
	display("On PrEP - `outcome'")
	quietly rbiprobit `outcome' = `outcome'_w3 age_w4 ramadan_exposed separated_divorced_widowed_w3 registered_w3 selfreport_sexualrisk_w3 prep_exp, endog(on_PrEP_w4 = treatment) vce(robust)
	
	rbiprobit tmeffects, tmeffect(atet)
}

/* Have to omit ramadan for outcome to converge*/
local outcomes  atleastone_oral low_risk_hiv_condom 
foreach outcome in `outcomes' {
	display("On PrEP - `outcome'")
	quietly rbiprobit `outcome' = `outcome'_w3 age_w4 separated_divorced_widowed_w3 registered_w3 selfreport_sexualrisk_w3 prep_exp, endog(on_PrEP_w4 = treatment) vce(robust)
	
	rbiprobit tmeffects, tmeffect(atet)
}

/* No past variable - Colorbox*/
local outcomes cb_condom_1 cb_always_condom cb_condom_2
foreach outcome in `outcomes' {
	display("On PrEP - `outcome'")
	quietly rbiprobit `outcome' = age_w4 ramadan_exposed  separated_divorced_widowed_w3 registered_w3 selfreport_sexualrisk_w3 prep_exp, endog(on_PrEP_w4 = treatment) vce(robust)
	
	rbiprobit tmeffects, tmeffect(atet)
}

/* Unadjusted */
local outcomes condom_1 always_condom
foreach outcome in `outcomes' {
	display("On PrEP - `outcome'")
	quietly rbiprobit `outcome', endog(on_PrEP_w4 = treatment) vce(robust)
	
	rbiprobit tmeffects, tmeffect(atet)
}

************PrEP_exposed*********************
local outcomes condom_1 always_condom high_selfreport_sexualrisk high_max_hivrisk high_risk_hiv_no_condom max_diff_risk_hiv_condom   high_risk_sti_no_condom low_risk_sti_condom max_diff_risk_sti_condom condom_2
foreach outcome in `outcomes' {
	display("PrEP_exposed - `outcome'")
	quietly rbiprobit `outcome' = `outcome'_w3 age_w4 ramadan_exposed separated_divorced_widowed_w3 registered_w3 selfreport_sexualrisk_w3 prep_exp, endog(PrEP_exposed = treatment) vce(robust)
	
	rbiprobit tmeffects, tmeffect(atet)
}

/* Have to omit ramadan for outcome to converge*/
local outcomes atleastone_oral low_risk_hiv_condom 
foreach outcome in `outcomes' {
	display("PrEP_exposed - `outcome'")
	quietly rbiprobit `outcome' = `outcome'_w3 age_w4 separated_divorced_widowed_w3 registered_w3 selfreport_sexualrisk_w3 prep_exp, endog(PrEP_exposed = treatment) vce(robust)
	
	rbiprobit tmeffects, tmeffect(atet)
}

/* Unadjusted */
local outcomes condom_1 always_condom
foreach outcome in `outcomes' {
	display("PrEP_exposed - `outcome'")
	quietly rbiprobit `outcome', endog(PrEP_exposed = treatment) vce(robust)
	
	rbiprobit tmeffects, tmeffect(atet)
}


*************Section: Entropy balancing************************************
* S8 Table: Adjusted risk differences in condom use by PrEP referral and use – robustness to reweighting analysis cohort and treatment group
**********Sample weights 1 - Whole analysis sample matched to 2020 sample moments**********************************
/* Sample weights */
summarize condom_1 [aweight=sample_weights] if treatment == 0
summarize always_condom [aweight=sample_weights] if treatment == 0

* ITT
local outcomes condom_1 always_condom
foreach outcome in `outcomes' {
	display("Sample-weighted ITT: `outcome'")
	quietly logit `outcome' i.treatment `outcome'_w3 age_w4 ramadan_exposed separated_divorced_widowed_w3 registered_w3 selfreport_sexualrisk_w3 prep_exp [pweight=sample_weights], vce(robust)
	
	margins, dydx(treatment) atmeans
}

* On PrEP
local outcomes condom_1 always_condom
foreach outcome in `outcomes' {
	display("On PrEP - `outcome'")
	quietly rbiprobit `outcome' = `outcome'_w3 age_w4 ramadan_exposed separated_divorced_widowed_w3 registered_w3 selfreport_sexualrisk_w3 prep_exp [pweight=sample_weights], endog(on_PrEP_w4 = treatment) vce(robust)
	
	rbiprobit tmeffects [pweight=sample_weights], tmeffect(atet)
}


* PrEP_exposed
local outcomes condom_1 always_condom
foreach outcome in `outcomes' {
	display("PrEP_exposed - `outcome'")
	quietly rbiprobit `outcome' = `outcome'_w3 age_w4 ramadan_exposed separated_divorced_widowed_w3 registered_w3 selfreport_sexualrisk_w3 prep_exp [pweight=sample_weights], endog(PrEP_exposed = treatment) vce(robust)
	
	rbiprobit tmeffects [pweight=sample_weights], tmeffect(atet)
}

**********Sample weights 2 - Treated analysis sample matched to control analysis sample moments**********************************
/* Sample weights */
summarize condom_1 [aweight=sample_weights2] if treatment == 0
summarize always_condom [aweight=sample_weights2] if treatment == 0

* ITT
local outcomes condom_1 always_condom
foreach outcome in `outcomes' {
	display("Sample-weighted ITT: `outcome'")
	quietly logit `outcome' i.treatment `outcome'_w3 age_w4 ramadan_exposed separated_divorced_widowed_w3 registered_w3 selfreport_sexualrisk_w3 prep_exp [pweight=sample_weights2], vce(robust)
	
	margins, dydx(treatment) atmeans
}

* On PrEP
local outcomes condom_1 always_condom
foreach outcome in `outcomes' {
	display("On PrEP - `outcome'")
	quietly rbiprobit `outcome' = `outcome'_w3 age_w4 ramadan_exposed separated_divorced_widowed_w3 registered_w3 selfreport_sexualrisk_w3 prep_exp [pweight=sample_weights2], endog(on_PrEP_w4 = treatment) vce(robust)
	
	rbiprobit tmeffects [pweight=sample_weights], tmeffect(atet)
}

* PrEP_exposed
local outcomes condom_1 always_condom
foreach outcome in `outcomes' {
	display("PrEP_exposed - `outcome'")
	quietly rbiprobit `outcome' = `outcome'_w3 age_w4 ramadan_exposed separated_divorced_widowed_w3 registered_w3 selfreport_sexualrisk_w3 prep_exp [pweight=sample_weights2], endog(PrEP_exposed = treatment) vce(robust)
	
	rbiprobit tmeffects [pweight=sample_weights], tmeffect(atet)
}

*************Section: Colorbox************************************
* S9 Table: Adjusted risk differences in condom use by PrEP referral and use – alternative measurements of condom use
/* No past variable - Colorbox*/
local outcomes cb_condom_1 cb_always_condom condom_1
foreach outcome in `outcomes' {
	display("On PrEP - `outcome'")
	quietly rbiprobit `outcome' = age_w4 ramadan_exposed  separated_divorced_widowed_w3 registered_w3 selfreport_sexualrisk_w3 prep_exp, endog(PrEP_exposed = treatment) vce(robust)
	
	rbiprobit tmeffects, tmeffect(atet)
}
