# Supplementary material for: Effect of pre-exposure prophylaxis on risky sexual behaviour of female sex workers in Dakar, Senegal: A randomised controlled trial
Source: PLoS Med. 2025 Aug 18;22(8):e1004458. doi: 10.1371/journal.pmed.1004458 (PMC12407539; doi:10.1371/journal.pmed.1004458)
Supplement: S1 Code — (S1_Code.ZIP) [file pmed.1004458.s005.zip › data_code/PrEP_1d_CharacteristicsComparison_Preattrition.R]

# S2 Table: Pre-attrition cohort characteristics by treatment status, at baseline (2020) ---------------------------------------------------------

##### Prepare variables

### Sociodemographics
# [Cont] Age
setnames(df_all, "m1_q01_w3", "age_w3")

# [Cat] School
df_all[, no_school_w3 := ifelse(m1_q021_w3=='0', 1, 0)]

# [Cat] Marital status
df_all[, never_married_w3 := ifelse(m1_q07_w3==1, 1, 0)]
df_all[, married_w3 := ifelse(m1_q07_w3==2, 1, 0)]
df_all[, separated_divorced_widowed_w3 := abs(1 - never_married_w3 - married_w3)]


# [Cat] Household is indebted
setnames(df_all, "m2v2_m1_q11_w3", "hh_indebted_w3")

### Sex work related
# [Cont] Income last 7 days
df_all[, sexwork_rev_7days_w3 := v3_m4_q105_w3 / 1000]


# [Cont] Avg monthly sex work income
df_all[, sexwork_rev_avg_w3 := m1_q094_w3 / 1000]


# [Cont] Avg monthly oth income
df_all[, oth_rev_avg_w3 := ifelse(m1_q09_w3==1 | m1_q09_w3==2, 0, m1_q093_w3/1000)]


# [Cont] Prop. sex work / total income
df_all[oth_rev_avg_w3 >= 0, share_sexwork_inc_w3 := sexwork_rev_avg_w3/(oth_rev_avg_w3 + sexwork_rev_avg_w3)]

# [Cont] No. clients last 7 days
setnames(df_all, "v3_m4_q103_w3", "N_clients_7days_w3")


# [Cont] No. clients typical week
df_all[m12_cliento_w3==0, v3_m4_q101_w3 := 0]
df_all[m12_clientr_w3==0, v3_m4_q201_w3 := 0]
df_all[, "N_clients_typical_w3" := v3_m4_q101_w3 + v3_m4_q201_w3]


# [Cat] Registered
setnames(df_all, "m8_q101_w3", "registered_w3")


### Sexual risk

# [Cont] How much sexual risk
df_all[, no_sexual_risk_w3 := ifelse(m4_q04_w3<=1, 1, 0)]

# [Cat] Condom use with last client
setnames(df_all, "v2_m5_q082_w3", "condom_last_w3")


# [Cat] Prop. regular clients
df_all[, share_reg_clients_typical_w3 := v3_m4_q201_w3/N_clients_typical_w3]


# [Cat] Anal sex with last client
setnames(df_all, "v2_m5_q08511_w3", "anal_last_w3")


# [Cat] Oral sex with last client
setnames(df_all, "v2_m5_q08512_w3", "oral_last_w3")


# [Cat] On PrEP now
setnames(df_all, "v3_m7_q101_w3", "on_PrEP_w3")


##### Prepare statistics

summ_stats_fullsample <- list()


#### Prepare strata variables
df_all[ ,prep_exp_high_risk := ifelse(strata_w3==1, 1, 0)]
df_all[ ,prep_naive_high_risk := ifelse(strata_w3==2, 1, 0)]
df_all[ ,prep_exp_low_risk := ifelse(strata_w3==3, 1, 0)]
df_all[ ,prep_naive_low_risk := ifelse(strata_w3==4, 1, 0)]

##### Prepare statistics

summ_stats_fullsample <- list()


# Categorical vars
summary_cat = function(x) list(val0_freq = round(sum(!is.na(x)), 0) - round(sum(x, na.rm=TRUE), 0),
                               val0_perct = round(100 - (mean(x, na.rm=TRUE) * 100), 0),
                               val1_freq = round(sum(x, na.rm=TRUE), 0),
                               val1_perct = round(mean(x, na.rm=TRUE) * 100, 0)
)

cat_vars <- c("no_school_w3",
              "never_married_w3", "married_w3", "separated_divorced_widowed_w3",
              "hh_indebted_w3",
              "no_sexual_risk_w3",
              "condom_last_w3",
              "registered_w3",
              "prep_exp_high_risk",
              "prep_naive_high_risk",
              "prep_exp_low_risk",
              "prep_naive_low_risk",
              "on_PrEP_w3"
)


df_all <- df_all[, (cat_vars) := lapply(.SD, function(x) replace(x, x < 0, NA)), .SDcols = cat_vars]
summ_stats_fullsample$cat_vars$treated <- df_all[arm_w3=='treated', unlist(lapply(.SD, summary_cat), recursive=FALSE), .SDcols = cat_vars]
summ_stats_fullsample$cat_vars$control <- df_all[arm_w3=='control', unlist(lapply(.SD, summary_cat), recursive=FALSE), .SDcols = cat_vars]


# Continuous vars
summary_cont = function(x) list(round(mean(x, na.rm=TRUE), 2),
                                round(sd(x, na.rm=TRUE), 2)
)

cont_vars <- c("age_w3",
               "N_clients_typical_w3",
               "sexwork_rev_avg_w3",
               "oth_rev_avg_w3",
               "share_sexwork_inc_w3",
               "share_reg_clients_typical_w3",
               "sexwork_rev_7days_w3",
               "N_clients_7days_w3"
)
df_all <- df_all[, (cont_vars) := lapply(.SD, function(x) replace(x, x < 0, NA)), .SDcols = cont_vars]
summ_stats_fullsample$cont_vars$treated <- df_all[arm_w3=='treated', unlist(lapply(.SD, summary_cont), recursive=FALSE), .SDcols = cont_vars]
summ_stats_fullsample$cont_vars$control <- df_all[arm_w3=='control', unlist(lapply(.SD, summary_cont), recursive=FALSE), .SDcols = cont_vars]


##### Print statistics
t(summ_stats_fullsample$cat_vars$treated)
t(summ_stats_fullsample$cont_vars$treated)

t(summ_stats_fullsample$cat_vars$control)
t(summ_stats_fullsample$cont_vars$control)


##### T-test
# Add variable for treated
df_all[, treated := ifelse(arm_w3=='treated', 1, 0)]

# Function for pulling out F-stats
lmp <- function (modelobject) {
  if (class(modelobject) != "lm") stop("Not an object of class 'lm' ")
  f <- summary(modelobject)$fstatistic
  p <- pf(f[1],f[2],f[3],lower.tail=F)
  attributes(p) <- NULL
  return(round(p, 3))
}

vars <- c("age_w3",
          "no_school_w3",
          "hh_indebted_w3",
          "registered_w3",
          "N_clients_typical_w3",
          "N_clients_7days_w3",
          "sexwork_rev_7days_w3",
          "sexwork_rev_avg_w3",
          "oth_rev_avg_w3",
          "share_sexwork_inc_w3",
          "condom_last_w3",
          "share_reg_clients_typical_w3",
          "on_PrEP_w3", 
          "no_sexual_risk_w3"
)
for (var in vars){
  results <- lm(treated ~ get(var), data = df_all) #Create the linear regression
  summ_stats_fullsample$pval[[var]] <- lmp(results)
}


results <- lm(treated ~ never_married_w3 + married_w3 + separated_divorced_widowed_w3, data = df_all)
summ_stats_fullsample$pval$marital <- lmp(results)
results <- lm(treated ~ prep_exp_high_risk + prep_naive_high_risk + prep_exp_low_risk + prep_naive_low_risk, data = df_all)
summ_stats_fullsample$pval$strata <- lmp(results)


oth_vars <- c("treated","never_married_w3", "married_w3", "separated_divorced_widowed_w3",
              "prep_exp_high_risk", "prep_naive_high_risk", "prep_exp_low_risk", "prep_naive_low_risk",
              "age_w3",
              "no_school_w3",
              "hh_indebted_w3",
              "registered_w3",
              "N_clients_typical_w3",
              "N_clients_7days_w3",
              "sexwork_rev_7days_w3",
              "sexwork_rev_avg_w3",
              "oth_rev_avg_w3",
              "share_sexwork_inc_w3",
              "condom_last_w3",
              "share_reg_clients_typical_w3",
              "on_PrEP_w3", 
              "no_sexual_risk_w3")


temp_df_all <- dplyr::select(df_all, vars, oth_vars)
results <- lm(treated ~., data = temp_df_all)
summ_stats_fullsample$pval$overall_F <- lmp(results)

t(summ_stats_fullsample$cat_vars$treated)
t(summ_stats_fullsample$cat_vars$control)
t(summ_stats_fullsample$cont_vars$treated)
t(summ_stats_fullsample$cont_vars$control)

summ_stats_fullsample$pval

rm(temp_df_all, results)
