# Supplementary material for: Effect of pre-exposure prophylaxis on risky sexual behaviour of female sex workers in Dakar, Senegal: A randomised controlled trial
Source: PLoS Med. 2025 Aug 18;22(8):e1004458. doi: 10.1371/journal.pmed.1004458 (PMC12407539; doi:10.1371/journal.pmed.1004458)
Supplement: S1 Code — (S1_Code.ZIP) [file pmed.1004458.s005.zip › data_code/PrEP_1e_SelectionIntoFinalSample_EntropyWeightsGenerationTarget2020Sample.R]

# S3 Table: Probability of analysis cohort inclusion by treatment assignment and baseline (2020) characteristics (n=500)
library(mfx)

df_all[, treatment := ifelse(arm_w3=='treated', 1, 0)]

# Logistic reg
selection_finalsample_logistic <- list()
selection_finalsample_logistic$treatment <- logitmfx(in_final_sample ~ treatment
                                                     , data = df_all
                                                     , robust = TRUE
                                                     , clustervar1 = NULL 
                                                     , clustervar2 = NULL)

selection_finalsample_logistic$treatment_demographics <- logitmfx(in_final_sample ~ 1 + treatment
                                                                  + age_w3
                                                                  + no_school_w3
                                                                  + never_married_w3 + married_w3 # leave out category + separated_divorced_widowed_w3
                                                                  + hh_indebted_w3
                                                                  + registered_w3
                                                                  + N_clients_typical_w3
                                                                  + N_clients_7days_w3
                                                                  + sexwork_rev_7days_w3
                                                                  + sexwork_rev_avg_w3
                                                                  + oth_rev_avg_w3
                                                                  + share_sexwork_inc_w3
                                                                  + prep_exp_high_risk + prep_naive_high_risk + prep_exp_low_risk # leave out category + prep_naive_low_risk
                                                                  + no_sexual_risk_w3
                                                                  + condom_last_w3
                                                                  + on_PrEP_w3
                                                                  + share_reg_clients_typical_w3,
                                                                  
                                                                  , data = df_all
                                                                  , robust = TRUE
                                                                  , clustervar1 = NULL 
                                                                  , clustervar2 = NULL
                                                                  
)  


# S8 Table: Adjusted risk differences in condom use by PrEP referral and use – robustness to reweighting analysis cohort and treatment group
# Generating entropy balancing weights for ingestion into regression later [Target sample: Entire sample 2020]
# ebalance takes a treatment vector and covariates and returns a weight vector for control units.
# remotes::install_github("apoorvalal/ebal")
library("ebal")

df_all[, treatment := ifelse(arm_w3=='treated', 1, 0)]

# Generate balancing weights for sample selection [Target sample: Entire sample 2020] ------------------------------------------------
target_sample <- df_all
control <- df_all[in_final_sample == 1, ]  # observations in in_final_sample
final_sample_with_target_sample <- rbind(target_sample, control)

N_in_target_sample <- df_all[,.N]
N_in_final_sample <- control[,.N]
is_target_sample <- c(rep(0, each=N_in_final_sample), rep(1, each=N_in_target_sample))
final_sample_with_target_sample[,is_target_sample:=c(rep(0, each=N_in_final_sample), rep(1, each=N_in_target_sample))]


final_sample_with_target_sample[, c("oth_rev_avg_w3", "share_reg_clients_typical_w3", "share_sexwork_inc_w3") := lapply(.SD, function(x) replace(x, is.na(x), 0)), .SDcols = c("oth_rev_avg_w3", "share_reg_clients_typical_w3", "share_sexwork_inc_w3")]
final_sample_with_target_sample[, c("sexwork_rev_avg_w3", "hh_indebted_w3", "condom_last_w3", "N_clients_typical_w3") := lapply(.SD, function(x) replace(x, is.na(x), mean(x, na.rm=TRUE) )), .SDcols = c("sexwork_rev_avg_w3", "hh_indebted_w3", "condom_last_w3", "N_clients_typical_w3")]

W1 <- ebalance(final_sample_with_target_sample$is_target_sample, final_sample_with_target_sample[, c("age_w3",
                                                                                                     "no_school_w3",
                                                                                                     "never_married_w3",
                                                                                                     "married_w3",
                                                                                                     "hh_indebted_w3"
                                                                                                     ,"registered_w3"
                                                                                                     ,"N_clients_typical_w3"
                                                                                                     ,"N_clients_7days_w3"
                                                                                                     ,"sexwork_rev_7days_w3"
                                                                                                     , "sexwork_rev_avg_w3"
                                                                                                     , "oth_rev_avg_w3"
                                                                                                     , "share_sexwork_inc_w3"
                                                                                                     , "prep_exp_high_risk" , "prep_naive_high_risk" , "prep_exp_low_risk"
                                                                                                     , "no_sexual_risk_w3"
                                                                                                     , "condom_last_w3"
                                                                                                     , "on_PrEP_w3"
                                                                                                     , "share_reg_clients_typical_w3"
)],
max.iterations = 200)
sample_weights <- as.data.table(cbind(control$idx_new_w3, W1$w[1:N_in_final_sample]))
setnames(sample_weights, c('idx_new_w3', 'sample_weights'))
