# Supplementary material for: Effect of pre-exposure prophylaxis on risky sexual behaviour of female sex workers in Dakar, Senegal: A randomised controlled trial
Source: PLoS Med. 2025 Aug 18;22(8):e1004458. doi: 10.1371/journal.pmed.1004458 (PMC12407539; doi:10.1371/journal.pmed.1004458)
Supplement: S1 Code — (S1_Code.ZIP) [file pmed.1004458.s005.zip › data_code/PrEP_0_Setup.R]

library(haven)
library(dplyr)
library(tidyr)
library(data.table)
library(knitr)
library(conflicted)
library(list)
library(readxl)
library(stargazer)
library(estimatr)
library(Hmisc)
library(ri2)
library(janitor)
library(vtable)
library(labelled)
library(systemfit) #for seemingly unrelated regression
library(multcomp)  #for hypothesis tests of models coefficients
library(questionr)
library(plotrix)
library(purrr)
library(xtable)

# Set up directories
# dir_work <- # Set your working directory here
# knitr::opts_knit$set(root.dir = dir_work)

dir_out <- paste0(dir_work, "output/")
dir_out_fig <- paste0(dir_out, "figures/")
dir_out_stats <- paste0(dir_out, "stats/")

file_in_w3 <-"Senegal_wave3_clean.dta"
file_in_w4 <- "Senegal_wave4_clean.dta"
file_in_randomisation <- "randomisation_clean.dta"

# Functions
read_rename_data <- function(filename){
  dt <- read_dta(paste0(filename))
  dt <- as.data.table(dt)
  
  return(dt)
}

# Import datasets
# df_w3: contains outdated idx of the original data, where new participants have an idx of 0
df_w3 <- read_rename_data(file_in_w3)
df_w3[, idx:=NULL]

# df_randomisation: contains new idx with new participants' idx filled in
df_randomisation <- read_rename_data(file_in_randomisation)

# df_w4: contains new idx
df_w4 <- read_rename_data(file_in_w4)
colnames(df_w4) <- paste(colnames(df_w4), "w4", sep="_")

# Merge datasets
df_intermediate <- merge(df_randomisation,
                         df_w3,
                         by=c("start","end", "contact"),
                         all.x=TRUE)
colnames(df_intermediate) <- paste(colnames(df_intermediate), "w3", sep="_")

df_all <- merge(df_intermediate, df_w4, by.x="idx_new_w3", by.y="idx_w4", all.x=TRUE)
rm(df_w3, df_w4, df_randomisation, df_intermediate)

print('Create variables ')
df_all[, participated_w4 := ifelse(!is.na(today_w4), 1, 0)]
df_all[, in_final_sample := ifelse(!is.na(today_w4) & v2_m1_q01_w4==1, 1, 0)]

# Store in df only those who are in the final sample
# df_all: Entire wave 3 sample
# df: Final analysis sample, i.e. those who participated in wave 4 and were still in sex work
df <- df_all[in_final_sample==1,]
