# Supplementary material for: Effect of pre-exposure prophylaxis on risky sexual behaviour of female sex workers in Dakar, Senegal: A randomised controlled trial
Source: PLoS Med. 2025 Aug 18;22(8):e1004458. doi: 10.1371/journal.pmed.1004458 (PMC12407539; doi:10.1371/journal.pmed.1004458)
Supplement: S1 Code — (S1_Code.ZIP) [file pmed.1004458.s005.zip › data_code/PrEP_2b_Regression.R]

library("lmtest")
library("sandwich")
library("ivreg")
library("testit")

# Stats on current PrEP usage and recent PrEP exposure ------------------------------------------------
setnames(df, "v4_m9_q02_w4", "PrEP_exposed")
setnames(df, "v4_m9_q26_w4", "never_taken_PrEP")
df[never_taken_PrEP==0, PrEP_exposed := 0]
df[on_PrEP_w4==1, PrEP_exposed := 1]

questionr::freq(df[, .(on_PrEP_w4)], cum=TRUE)
questionr::freq(df[, .(PrEP_exposed)], cum=TRUE)

# Table 2: PrEP use prevalence and risk difference by treatment status, at endline 
library(binom)
questionr::freq(df[arm_w3=="treated", .(on_PrEP_w4)], cum=TRUE)
binom.confint(83, 83+99, conf.level=0.95, method = "exact")

questionr::freq(df[arm_w3=="control", .(on_PrEP_w4)], cum=TRUE)
binom.confint(14, 112+14, conf.level=0.95, method = "exact")

questionr::freq(df[arm_w3=="treated", .(PrEP_exposed)], cum=TRUE)
binom.confint(100, 82+100, conf.level=0.95, method = "exact")

questionr::freq(df[arm_w3=="control", .(PrEP_exposed)], cum=TRUE)
binom.confint(20, 20+106, conf.level=0.95, method = "exact")

increase_prob_on_PrEP <- logitmfx(on_PrEP_w4 ~ treatment, data = df, robust = TRUE)
increase_prob_on_PrEP
0.344933 - 1.96*0.046334
0.344933 + 1.96*0.046334
increase_prob_PrEP_exposed <-logitmfx(PrEP_exposed ~ treatment, data = df, robust = TRUE)
increase_prob_PrEP_exposed
0.390720 - 1.96 *  0.049193
0.390720 + 1.96 *  0.049193

questionr::freq(df[arm_w3=="control", .(always_condom)], cum=TRUE)
questionr::freq(df[arm_w3=="control", .(condom_1)], cum=TRUE)
0.849 - 1.96 * sqrt(0.849 * (1-0.849) / 126)
0.849 + 1.96 * sqrt(0.849 * (1-0.849) / 126)
questionr::freq(df[on_PrEP_w4==0, .(always_condom)], cum=TRUE)
questionr::freq(df[on_PrEP_w4==0, .(condom_1)], cum=TRUE)
questionr::freq(df[PrEP_exposed==0, .(always_condom)], cum=TRUE)
questionr::freq(df[PrEP_exposed==0, .(condom_1)], cum=TRUE)

questionr::freq(df[arm_w3=="treated", .(PrEP_exposed)], cum=TRUE)
questionr::freq(df[arm_w3=="control", .(PrEP_exposed)], cum=TRUE)

# Table 5: Beliefs about likelihood of HIV infection, PrEP users only (n=97)
# Stats on Beliefs of current PrEP usage------------------------------------------------
questionr::freq(df[on_PrEP_w4==1, .(v4_m9_q21_w4)], cum=TRUE)
questionr::freq(df[on_PrEP_w4==1, .(v2_m3_q041_w4)], cum=TRUE)
questionr::freq(df[on_PrEP_w4==1, .(v2_m3_q043_w4)], cum=TRUE)
questionr::freq(df[on_PrEP_w4==1, .(v4_m9_q22_w4)], cum=TRUE)

# Table 2: PrEP use prevalence and risk difference by treatment status, at endline  &
# Table 3: Adjusted risk differences (RDs) in condom use and HIV/STI risk perceptions by PrEP referral and use
# Regression - Intention to Treat ------------------------------------------------
outcome_vars <- c("condom_1",
                  "always_condom", 
                  "selfreport_sexualrisk",
                  "high_selfreport_sexualrisk",
                  "N_clients_typical_7days",
                  "avg_N_sexacts",
                  "max_hivrisk",
                  "high_max_hivrisk",
                  "share_reg_clients_typical_7days",
                  "atleastone_oral",
                  "beliefs_hiv_no_condom",
                  "high_risk_hiv_no_condom",
                  "beliefs_hiv_condom",
                  "low_risk_hiv_condom",
                  "diff_risk_hiv_condom",
                  "max_diff_risk_hiv_condom", 
                  "beliefs_sti_no_condom",
                  "high_risk_sti_no_condom",
                  "beliefs_sti_condom",
                  "low_risk_sti_condom",
                  "diff_risk_sti_condom",
                  "max_diff_risk_sti_condom",
                  "condom_2"
)

outcome_vars_type <- list()
outcome_vars_type$selfreport_sexualrisk <- "categorical"
outcome_vars_type$N_condom <- "continuous"
outcome_vars_type$always_condom <- "binary"  #dichotimised N_condom (74.4% always condom)
outcome_vars_type$condom_1 <- "binary"
outcome_vars_type$N_clients_typical_7days <- "continuous"
outcome_vars_type$avg_N_sexacts <- "continuous"
outcome_vars_type$max_hivrisk <- "categorical"
outcome_vars_type$share_reg_clients_typical_7days <- "continuous"
outcome_vars_type$atleastone_oral <- "binary"
outcome_vars_type$beliefs_hiv_no_condom <- "categorical"
outcome_vars_type$beliefs_hiv_condom <- "categorical"
outcome_vars_type$beliefs_sti_no_condom <- "categorical"
outcome_vars_type$beliefs_sti_condom <- "categorical"
outcome_vars_type$high_selfreport_sexualrisk <- "binary"
outcome_vars_type$high_max_hivrisk <- "binary"
outcome_vars_type$high_risk_hiv_no_condom <- "binary"
outcome_vars_type$low_risk_hiv_condom <- "binary"
outcome_vars_type$high_risk_sti_no_condom <- "binary"
outcome_vars_type$low_risk_sti_condom <- "binary"
outcome_vars_type$diff_risk_hiv_condom <- "continuous"
outcome_vars_type$max_diff_risk_hiv_condom <- "binary"
outcome_vars_type$diff_risk_sti_condom <- "continuous"
outcome_vars_type$max_diff_risk_sti_condom <- "binary"
outcome_vars_type$condom_2 <- "binary"


# Group means------------------------------------------------
# S5 Table: Outcome means for control and treatment groups at endline
# Control group means
for (outcome_var in outcome_vars){
  print(outcome_var)
  print(mean(df[arm_w3=="control", get(outcome_var)], na.rm=TRUE))
}

# Treatment group means
for (outcome_var in outcome_vars){
  print(outcome_var)
  print(mean(df[arm_w3=="treated", get(outcome_var)], na.rm=TRUE))
}

# S6 Table: Mean predicted outcomes under counterfactual of no PrEP use
# Current PrEP use group means
for (outcome_var in outcome_vars){
  print(outcome_var)
  print(mean(df[on_PrEP_w4==1, get(outcome_var)], na.rm=TRUE))
}

# Recent PrEP use group means
for (outcome_var in outcome_vars){
  print(outcome_var)
  print(mean(df[PrEP_exposed==1, get(outcome_var)], na.rm=TRUE))
}

# Cont'd
# Table 2: PrEP use prevalence and risk difference by treatment status, at endline  &
# Table 3: Adjusted risk differences (RDs) in condom use and HIV/STI risk perceptions by PrEP referral and use
# ITT------------------------------------------------
results_ITT <- list()

for (outcome_var in outcome_vars){
  outcome_var_w3 <-  paste0(outcome_var, '_w3')
  print(outcome_var_w3)
  
  if (outcome_vars_type[[outcome_var]] == "binary"){
    print("Run logistic reg")
    fit_robust <- logitmfx(get(outcome_var) ~ treatment + age_w4 + ramadan_exposed + separated_divorced_widowed_w3 + registered_w3  + selfreport_sexualrisk_w3 + prep_exp + get(outcome_var_w3)
                           , data = df, robust = TRUE)
    results_ITT[[outcome_var]] <- fit_robust
  } 
  else{
    print("Run OLS")
    fit <- lm(get(outcome_var) ~ treatment + age_w4 + ramadan_exposed + separated_divorced_widowed_w3 + registered_w3  + selfreport_sexualrisk_w3 + prep_exp + get(outcome_var_w3)
              , data = df)   # Don't take std error from this
    fit_robust <- coeftest(fit, vcov = vcovHC, type = "HC3") # Robust standard errors
    results_ITT[[outcome_var]] <- fit_robust
  }
}

# Remove ramadan, otherwise cannot converge 
fit_robust <- logitmfx(atleastone_oral ~ treatment + age_w4  + separated_divorced_widowed_w3 + registered_w3  + selfreport_sexualrisk_w3 + prep_exp + atleastone_oral_w3, data = df, robust = TRUE)
results_ITT$atleastone_oral <- fit_robust


# Unadjusted regressions for condom use outcome
fit_robust <- logitmfx(condom_1 ~ treatment, data = df, robust = TRUE)
results_ITT$unadjusted_condom_1 <- fit_robust

fit_robust <- logitmfx(always_condom ~ treatment, data = df, robust = TRUE)
results_ITT$unadjusted_always_condom <- fit_robust


# Regression - IV (Only continuous variables)------------------------------------------------

results_on_prep_LATE <- list()
results_prep_exposed_LATE <- list()

for (outcome_var in outcome_vars){
  outcome_var_w3 <-  paste0(outcome_var, '_w3')
  print(outcome_var_w3)
  
  if (outcome_vars_type[[outcome_var]] == "binary"){
    print("Variable is not continuous. To run in bivariate probit in STATA")
  }
  else{
    print("Run IV 2SLS")
    # On PrEP
    ivreg_fit <- ivreg(get(outcome_var) ~ age_w4 + ramadan_exposed + separated_divorced_widowed_w3 + registered_w3  + selfreport_sexualrisk_w3 + prep_exp + get(outcome_var_w3)
                       | on_PrEP_w4
                       | treatment
                       , data = df)
    summary(ivreg_fit)  # Don't take std error from this
    ivreg_fit_robust <- coeftest(ivreg_fit, vcov = vcovHC, type = "HC3")  # Robust standard errors
    results_on_prep_LATE[[outcome_var]] <- ivreg_fit_robust
    
    # Recent PrEP exposure
    ivreg_fit <- ivreg(get(outcome_var) ~ age_w4 + ramadan_exposed + separated_divorced_widowed_w3 + registered_w3  + selfreport_sexualrisk_w3 + prep_exp + get(outcome_var_w3)
                       | PrEP_exposed
                       | treatment
                       , data = df)
    summary(ivreg_fit)  # Don't take std error from this
    ivreg_fit_robust <- coeftest(ivreg_fit, vcov = vcovHC, type = "HC3")  # Robust standard errors
    results_prep_exposed_LATE[[outcome_var]] <- ivreg_fit_robust
  }
}

# Objects
#results_ITT, results_on_prep_LATE, results_prep_exposed_LATE

# Entropy balancing
# Regression results for S8 Table: Adjusted risk differences in condom use by PrEP referral and use – robustness to reweighting analysis cohort and treatment group
# Sample weight - Target sample - Entire sample 2020
# Weights were derived in a previous file. Stored as "sample_weights" --------------------------------------
assert("sample_weights" %in% colnames(df))

# Sample weight - Target sample - 2022 treatment analysis sample to control analysis sample, vice versa --------------------------------------
# Generate and store in "sample_weights2"
library("ebal")
df$reverse_treatment[df$treatment == 1] <- 0
df$reverse_treatment[df$treatment == 0] <- 1

df_replace <- df
df_replace[, c("oth_rev_avg_w3", "share_reg_clients_typical_7days_w3", "share_sexwork_inc_w3") := lapply(.SD, function(x) replace(x, is.na(x), 0)), .SDcols = c("oth_rev_avg_w3", "share_reg_clients_typical_7days_w3", "share_sexwork_inc_w3")]
df_replace[, c("sexwork_rev_avg_w3", "hh_indebted_w3") := lapply(.SD, function(x) replace(x, is.na(x), mean(x, na.rm=TRUE) )), .SDcols = c("sexwork_rev_avg_w3", "hh_indebted_w3")]

df_replace <- df_replace[, c("treatment", "reverse_treatment",
                             "age_w3",
                             "no_school_w3",
                             "never_married_w3",
                             "married_w3",
                             "hh_indebted_w3"
                             ,"registered_w3"
                             ,"N_clients_typical_7days_w3"
                             ,"N_clients_7days_w3"
                             ,"sexwork_rev_7days_w3"
                             , "sexwork_rev_avg_w3"
                             , "oth_rev_avg_w3"
                             , "share_sexwork_inc_w3"
                             , "prep_exp_high_risk" , "prep_naive_high_risk" , "prep_exp_low_risk"
                             , "no_sexual_risk_w3"
                             , "condom_1_w3"
                             , "on_PrEP_w3"
                             , "share_reg_clients_typical_7days_w3"
                             ,  "ramadan_exposed")]

W2 <- ebalance(df_replace$reverse_treatment, df_replace[, c("age_w3",
                                                            "no_school_w3",
                                                            "never_married_w3",
                                                            "married_w3",
                                                            "hh_indebted_w3"
                                                            ,"registered_w3"
                                                            ,"N_clients_typical_7days_w3"
                                                            ,"N_clients_7days_w3"
                                                            ,"sexwork_rev_7days_w3"
                                                            , "sexwork_rev_avg_w3"
                                                            , "oth_rev_avg_w3"
                                                            , "share_sexwork_inc_w3"
                                                            , "prep_exp_high_risk" , "prep_naive_high_risk" , "prep_exp_low_risk"
                                                            , "no_sexual_risk_w3"
                                                            , "condom_1_w3"
                                                            , "on_PrEP_w3"
                                                            , "share_reg_clients_typical_7days_w3"
                                                            ,  "ramadan_exposed"
)], 
max.iterations = 200)

sample_weights2 <- as.data.table(rbind(cbind(df$idx_new_w3[df$treatment==1], W2$w), cbind(df$idx_new_w3[df$treatment==0], 1)))
setnames(sample_weights2, c('idx_new_w3', 'sample_weights2'))

df <- merge(df, sample_weights2, by="idx_new_w3", sort=FALSE)

# Write out dataset for regression in STATA
# Note: This does not have the colourbox variables yet.
# This file is overwritten in a later file which contains the colourbox variables.
# The entire STATA file will only run with the colourbox variables, unless that portion of the do-file is commented out

library(haven)
df_selected <- df %>% dplyr::select(treatment,
                                    on_PrEP_w4,
                                    PrEP_exposed,
                                    age_w4, ramadan_exposed, separated_divorced_widowed_w3, registered_w3, selfreport_sexualrisk_w3, prep_exp,
                                    condom_1, condom_1_w3,
                                    always_condom, always_condom_w3,
                                    atleastone_oral, atleastone_oral_w3,
                                    high_selfreport_sexualrisk, high_selfreport_sexualrisk_w3,
                                    high_max_hivrisk, high_max_hivrisk_w3,
                                    high_risk_hiv_no_condom, high_risk_hiv_no_condom_w3,
                                    low_risk_hiv_condom, low_risk_hiv_condom_w3,
                                    high_risk_sti_no_condom, high_risk_sti_no_condom_w3,
                                    low_risk_sti_condom, low_risk_sti_condom_w3,
                                    max_diff_risk_hiv_condom, max_diff_risk_hiv_condom_w3,
                                    max_diff_risk_sti_condom, max_diff_risk_sti_condom_w3,
                                    condom_2, condom_2_w3,
                                    sample_weights, sample_weights2
)
haven::write_dta(df_selected, paste0(getwd(), '/R_processed_dataset_for_STATA.dta'))
