# Supplementary material for: Effect of pre-exposure prophylaxis on risky sexual behaviour of female sex workers in Dakar, Senegal: A randomised controlled trial
Source: PLoS Med. 2025 Aug 18;22(8):e1004458. doi: 10.1371/journal.pmed.1004458 (PMC12407539; doi:10.1371/journal.pmed.1004458)
Supplement: S1 Code — (S1_Code.ZIP) [file pmed.1004458.s005.zip › data_code/PrEP_1c_CharacteristicsComparison_AnalysisSampleTreatmentControl.R]

# "Treatment" and "Control" columns ofTable 1: Analysis cohort characteristics at baseline---------------------------------------------------------

#### Prepare strata variables
df[ ,prep_exp_high_risk := ifelse(strata_w3==1, 1, 0)]
df[ ,prep_naive_high_risk := ifelse(strata_w3==2, 1, 0)]
df[ ,prep_exp_low_risk := ifelse(strata_w3==3, 1, 0)]
df[ ,prep_naive_low_risk := ifelse(strata_w3==4, 1, 0)]

##### Prepare statistics

summ_stats <- list()


# Categorical vars
summary_cat = function(x) list(val0_freq = round(sum(!is.na(x)), 0) - round(sum(x, na.rm=TRUE), 0),
                               val0_perct = round(100 - (mean(x, na.rm=TRUE) * 100), 0),
                               val1_freq = round(sum(x, na.rm=TRUE), 0),
                               val1_perct = round(mean(x, na.rm=TRUE) * 100, 0)
)

cat_vars <- c("no_school_w3",
              "never_married_w3", "married_w3", "separated_divorced_widowed_w3",
              "hh_indebted_w3",
              "no_sexual_risk_w3",
              "condom_last_w3",
              "registered_w3",
              "prep_exp_high_risk",
              "prep_naive_high_risk",
              "prep_exp_low_risk",
              "prep_naive_low_risk",
              "on_PrEP_w3"
)


df <- df[, (cat_vars) := lapply(.SD, function(x) replace(x, x < 0, NA)), .SDcols = cat_vars]
summ_stats$cat_vars$treatment <- df[arm_w4=='treated', unlist(lapply(.SD, summary_cat), recursive=FALSE), .SDcols = cat_vars]
summ_stats$cat_vars$control <- df[arm_w4=='control', unlist(lapply(.SD, summary_cat), recursive=FALSE), .SDcols = cat_vars]


# Continuous vars
summary_cont = function(x) list(round(mean(x, na.rm=TRUE), 2),
                                round(sd(x, na.rm=TRUE), 2)
)

cont_vars <- c("age_w3",
               "N_clients_typical_w3",
               "sexwork_rev_avg_w3",
               "oth_rev_avg_w3",
               "share_sexwork_inc_w3",
               "share_reg_clients_typical_w3",
               "sexwork_rev_7days_w3",
               "N_clients_7days_w3"
)
df <- df[, (cont_vars) := lapply(.SD, function(x) replace(x, x < 0, NA)), .SDcols = cont_vars]
summ_stats$cont_vars$treatment <- df[arm_w4=='treated', unlist(lapply(.SD, summary_cont), recursive=FALSE), .SDcols = cont_vars]
summ_stats$cont_vars$control <- df[arm_w4=='control', unlist(lapply(.SD, summary_cont), recursive=FALSE), .SDcols = cont_vars]


##### Print statistics
t(summ_stats$cat_vars$treatment)
t(summ_stats$cont_vars$treatment)

t(summ_stats$cat_vars$control)
t(summ_stats$cont_vars$control)


##### T-test
# Add variable for treated
df[, treatment := ifelse(arm_w4=='treated', 1, 0)]

# Function for pulling out F-stats
lmp <- function (modelobject) {
  if (class(modelobject) != "lm") stop("Not an object of class 'lm' ")
  f <- summary(modelobject)$fstatistic
  p <- pf(f[1],f[2],f[3],lower.tail=F)
  attributes(p) <- NULL
  return(round(p, 3))
}

vars <- c("age_w3",
          "no_school_w3",
          "hh_indebted_w3",
          "registered_w3",
          "N_clients_typical_w3",
          "N_clients_7days_w3",
          "sexwork_rev_7days_w3",
          "sexwork_rev_avg_w3",
          "oth_rev_avg_w3",
          "share_sexwork_inc_w3",
          "condom_last_w3",
          "share_reg_clients_typical_w3",
          "on_PrEP_w3", 
          "no_sexual_risk_w3"
)
for (var in vars){
  results <- lm(treatment ~ get(var), data = df) #Create the linear regression
  summ_stats$pval[[var]] <- lmp(results)
}


results <- lm(treatment ~ never_married_w3 + married_w3 + separated_divorced_widowed_w3, data = df)
summ_stats$pval$marital <- lmp(results)
results <- lm(treatment ~ prep_exp_high_risk + prep_naive_high_risk + prep_exp_low_risk + prep_naive_low_risk, data = df)
summ_stats$pval$strata <- lmp(results)


oth_vars <- c("treatment","never_married_w3", "married_w3", "separated_divorced_widowed_w3",
              "prep_exp_high_risk", "prep_naive_high_risk", "prep_exp_low_risk", "prep_naive_low_risk",
              "age_w3",
              "no_school_w3",
              "hh_indebted_w3",
              "registered_w3",
              "N_clients_typical_w3",
              "N_clients_7days_w3",
              "sexwork_rev_7days_w3",
              "sexwork_rev_avg_w3",
              "oth_rev_avg_w3",
              "share_sexwork_inc_w3",
              "condom_last_w3",
              "share_reg_clients_typical_w3",
              "on_PrEP_w3", 
              "no_sexual_risk_w3")


temp_df <- dplyr::select(df, vars, oth_vars)
results <- lm(treatment ~., data = temp_df)
summ_stats$pval$overall_F <- lmp(results)
rm(temp_df, results)
