# Supplementary material for: Effect of pre-exposure prophylaxis on risky sexual behaviour of female sex workers in Dakar, Senegal: A randomised controlled trial
Source: PLoS Med. 2025 Aug 18;22(8):e1004458. doi: 10.1371/journal.pmed.1004458 (PMC12407539; doi:10.1371/journal.pmed.1004458)
Supplement: S1 Code — (S1_Code.ZIP) [file pmed.1004458.s005.zip › data_code/PrEP_2c_Regression_Colourbox.R]

# Colourbox in S9 Table: Adjusted risk differences in condom use by PrEP referral and use – alternative measurements of condom use

# Tab the direct questions
questionr::freq(df[, .(condom_1)], cum=TRUE)
questionr::freq(df[, .(always_condom)], cum=TRUE)

# Create the analogous colourbox outcome variables
setnames(df, "cb_condom_last_w4", "cb_condom_1")
setnames(df, "cb_condom_penul_w4", "cb_condom_2")
setnames(df, "cb_condom_third_w4", "cb_condom_3")
vars <- sprintf("cb_condom_%d", seq(1:3))
df[, (vars) := lapply(.SD, function(x) replace(x, x < 0, 0)), .SDcols = vars]
df[, (vars) := lapply(.SD, function(x) replace(x, is.na(x), 0)), .SDcols = vars]
df[, cb_N_condom := cb_condom_1 + cb_condom_2 + cb_condom_3]
df[, cb_always_condom := ifelse(cb_N_condom==3, 1, 0)]

# Tab the colourbox outcome variables first
questionr::freq(df[, .(cb_condom_1)], cum=TRUE)
questionr::freq(df[, .(cb_always_condom)], cum=TRUE)
questionr::freq(df[, .(cb_condom_2)], cum=TRUE)

# Replace outcome values by NA those who fail the verification questions
df[, cb_always_condom := ifelse((cb_female_w4==0) | ((!is.na(cb_male_w4)) & (cb_male_w4 == 1)) | ((!is.na(cb_garcon_w4)) & (cb_garcon_w4 == 1)), NA, cb_always_condom)]
df[, cb_condom_1 := ifelse((cb_female_w4==0) | ((!is.na(cb_male_w4)) & (cb_male_w4 == 1)) | ((!is.na(cb_garcon_w4)) & (cb_garcon_w4 == 1)), NA, cb_condom_1)]
df[, cb_condom_2 := ifelse((cb_female_w4==0) | ((!is.na(cb_male_w4)) & (cb_male_w4 == 1)) | ((!is.na(cb_garcon_w4)) & (cb_garcon_w4 == 1)), NA, cb_condom_2)]

# Then tab colourbox outcome variables again to see how many drop out and how the percentage changes
questionr::freq(df[, .(cb_condom_1)], cum=TRUE)
questionr::freq(df[, .(cb_always_condom)], cum=TRUE)
questionr::freq(df[, .(cb_condom_2)], cum=TRUE)

questionr::freq(df[, .(cb_condom_1)], cum=FALSE, exclude=NA)
questionr::freq(df[, .(cb_always_condom)], cum=FALSE, exclude=NA)
questionr::freq(df[, .(cb_condom_2)], cum=FALSE, exclude=NA)

# Control group means
mean(df[arm_w3=="control", cb_condom_1], na.rm=TRUE)
mean(df[arm_w3=="control", cb_always_condom], na.rm=TRUE)
mean(df[arm_w3=="control", cb_condom_2], na.rm=TRUE)


# Regression - Intention to Treat ------------------------------------------------
fit_robust <- logitmfx(cb_condom_1 ~ treatment + age_w4 + ramadan_exposed + separated_divorced_widowed_w3 + registered_w3  + selfreport_sexualrisk_w3 + prep_exp
                       , data = df, robust = TRUE)
results_ITT["cb_condom_1"] <- fit_robust

fit_robust <- logitmfx(cb_always_condom ~ treatment + age_w4 + ramadan_exposed + separated_divorced_widowed_w3 + registered_w3  + selfreport_sexualrisk_w3 + prep_exp
                       , data = df, robust = TRUE)
results_ITT["cb_always_condom"] <- fit_robust

fit_robust <- logitmfx(cb_condom_2 ~ treatment + age_w4 + ramadan_exposed + separated_divorced_widowed_w3 + registered_w3  + selfreport_sexualrisk_w3 + prep_exp
                       , data = df, robust = TRUE)
results_ITT["cb_condom_2"] <- fit_robust


library(haven)
df_selected <- df %>% dplyr::select(treatment,
                                    on_PrEP_w4,
                                    PrEP_exposed,
                                    age_w4, ramadan_exposed, separated_divorced_widowed_w3, registered_w3, selfreport_sexualrisk_w3, prep_exp,
                                    condom_1, condom_1_w3, cb_condom_1,
                                    always_condom, always_condom_w3, cb_always_condom, 
                                    atleastone_oral, atleastone_oral_w3,
                                    high_selfreport_sexualrisk, high_selfreport_sexualrisk_w3,
                                    high_max_hivrisk, high_max_hivrisk_w3,
                                    high_risk_hiv_no_condom, high_risk_hiv_no_condom_w3,
                                    low_risk_hiv_condom, low_risk_hiv_condom_w3,
                                    high_risk_sti_no_condom, high_risk_sti_no_condom_w3,
                                    low_risk_sti_condom, low_risk_sti_condom_w3,
                                    max_diff_risk_hiv_condom, max_diff_risk_hiv_condom_w3,
                                    max_diff_risk_sti_condom, max_diff_risk_sti_condom_w3,
                                    condom_2, condom_2_w3, cb_condom_2,
                                    sample_weights
)
haven::write_dta(df_selected, paste0(getwd(), '/R_processed_dataset_for_STATA.dta'))

# Objects
#results_ITT, results_on_prep_LATE, results_prep_exposed_LATE
