# Supplementary material for: Effect of pre-exposure prophylaxis on risky sexual behaviour of female sex workers in Dakar, Senegal: A randomised controlled trial
Source: PLoS Med. 2025 Aug 18;22(8):e1004458. doi: 10.1371/journal.pmed.1004458 (PMC12407539; doi:10.1371/journal.pmed.1004458)
Supplement: S1 Code — (S1_Code.ZIP) [file pmed.1004458.s005.zip › data_code/PrEP_1a_ParticipantFlow.R]

# Figure 1: Participant flow ---------------------------------------------------------
print('Did not participated in w4 survey')
df_all[participated_w4==0, .(count = .N)]
df_all[participated_w4==0, .(count = .N), by = arm_w3]

print('Participated in w4 survey')
df_all[participated_w4==1, .(count = .N)]
df_all[participated_w4==1, .(count = .N), by = arm_w3]

print('Participated in w4 survey ; Not in sex work in w4')
df_all[participated_w4==1 & v2_m1_q01_w4!=1, .(count = .N)]
df_all[participated_w4==1 & v2_m1_q01_w4!=1, .(count = .N), by = arm_w3]

print('Final sample: Participated in w4 survey ; In sex work in w4')
df_all[in_final_sample==1, .(count = .N)]
df_all[in_final_sample==1, .(count = .N), by = arm_w3]
