# Supplementary material for: Effect of pre-exposure prophylaxis on risky sexual behaviour of female sex workers in Dakar, Senegal: A randomised controlled trial
Source: PLoS Med. 2025 Aug 18;22(8):e1004458. doi: 10.1371/journal.pmed.1004458 (PMC12407539; doi:10.1371/journal.pmed.1004458)
Supplement: S1 Code — (S1_Code.ZIP) [file pmed.1004458.s005.zip › data_code/PrEP_2a_RegressionPreparation.R]

# Preparing data for main regressions ------------------------------------------------
# source(paste0(getwd(), '/PrEP_0_Setup.R'))
# source(paste0(getwd(), '/PrEP_1a_ParticipantFlow.R'))
# source(paste0(getwd(), '/PrEP_1b_CharacteristicsComparison_AnalysisSampleAcrossYears.R'))
# source(paste0(getwd(), '/PrEP_1c_CharacteristicsComparison_AnalysisSampleTreatmentControl.R'))
# source(paste0(getwd(), '/PrEP_1d_CharacteristicsComparison_Preattrition.R'))
# source(paste0(getwd(), '/PrEP_1e_SelectionIntoFinalSample_EntropyWeightsGenerationTarget2020Sample.R'))

##### Treatment vars
treatment_vars <- c("on_PrEP_w4", "PrEP_exposed")

##### Main outcome variables
# Self-reported sexual risk
setnames(df, "m4_q04_w4", "selfreport_sexualrisk")
setnames(df, "m4_q04_w3", "selfreport_sexualrisk_w3")

questionr::freq(df[, .(selfreport_sexualrisk)], cum=TRUE)
median(df$selfreport_sexualrisk)
df[, high_selfreport_sexualrisk := ifelse(selfreport_sexualrisk <= 1, 0, 1)]  # Value takes 1 if takes risk

# Condom use
setnames(df, "condom_last_w4", "condom_1")
setnames(df, "v2_m5_q282_w4", "condom_2")
setnames(df, "v4_m4_q05_w4", "condom_3")
vars <- sprintf("condom_%d", seq(1:3))
df[, (vars) := lapply(.SD, function(x) replace(x, x < 0, 0)), .SDcols = vars]
df[, (vars) := lapply(.SD, function(x) replace(x, is.na(x), 0)), .SDcols = vars]
df[, N_condom := condom_1 + condom_2 + condom_3]
df[, always_condom := ifelse(N_condom==3, 1, 0)]

# N sex acts
df[removedconstraint_N_rapport_w4==1, N_sexacts_1 := v2_m5_q0822_w4]
df[removedconstraint_N_rapport_w4==1, N_sexacts_2 := v2_m5_q2822_w4]
df[removedconstraint_N_rapport_w4==1, N_sexacts_3 := v4_m4_q052_w4]
vars <- sprintf("N_sexacts_%d", seq(1:3))
df[, (vars) := lapply(.SD, function(x) replace(x, x < 0, NA)), .SDcols = vars]
df[, avg_N_sexacts := 1 / 3 * (N_sexacts_1 + N_sexacts_2 + N_sexacts_3)]
df[!is.na(avg_N_sexacts), .N]  # only have 151 non-missing observations

# N clients
setnames(df, "N_clients_7days_w4", "N_clients_7days")
setnames(df, "N_clients_typical_w4", "N_clients_typical_7days")

# Share of reg clients
setnames(df, "share_reg_clients_typical_w4", "share_reg_clients_typical_7days")

# High perceived HIV risk of client
setnames(df, "v2_m5_q079_w4", "hivrisk_1")
setnames(df, "v2_m5_q279_w4", "hivrisk_2")
setnames(df, "v4_m4_q049_w4", "hivrisk_3")
vars_1 <- sprintf("hivrisk_%d", seq(1:3))
vars_2 <- sprintf("nonneg_hivrisk_%d", seq(1:3))
df[, (vars_2) := lapply(.SD, function(x) ifelse(x <= 1, 0, 1)), .SDcols = vars_1]
df[, max_hivrisk := max(hivrisk_1, hivrisk_2, hivrisk_3), by=1:nrow(df)]

questionr::freq(df[, .(max_hivrisk)], cum=TRUE)
median(df$max_hivrisk)
df[, high_max_hivrisk := ifelse(max_hivrisk == 0, 0, 1)]


# Type of sex act - Oral
setnames(df, "oral_last_w4", "oral_1")
setnames(df, "v2_m5_q28512_w4", "oral_2")
setnames(df, "v4_m4_q0612_w4", "oral_3")
vars <- sprintf("oral_%d", seq(1:3))
df[, (vars) := lapply(.SD, function(x) replace(x, x < 0, 0)), .SDcols = vars]
df[, (vars) := lapply(.SD, function(x) replace(x, is.na(x), 0)), .SDcols = vars]
df[, N_oral := oral_1 + oral_2 + oral_3]
df[, atleastone_oral := ifelse(N_oral>=1, 1, 0)]

# Beliefs of hiv/sti
setnames(df, "m15_q09_w4", "beliefs_hiv_no_condom")
setnames(df, "m15_q13_w4", "beliefs_hiv_condom")
setnames(df, "v3_m9_q121_w4", "beliefs_sti_no_condom")
setnames(df, "v3_m9_q122_w4", "beliefs_sti_condom")

questionr::freq(df[, .(beliefs_hiv_no_condom)], cum=TRUE)
median(df$beliefs_hiv_no_condom, na.rm=TRUE)
df[!is.na(df$beliefs_hiv_no_condom), high_risk_hiv_no_condom  := ifelse(beliefs_hiv_no_condom == 5, 1, 0)]

questionr::freq(df[, .(beliefs_hiv_condom)], cum=TRUE)
median(df$beliefs_hiv_condom, na.rm=TRUE)
df[!is.na(df$beliefs_hiv_condom), low_risk_hiv_condom  := ifelse(beliefs_hiv_condom == 1, 1, 0)]

questionr::freq(df[, .(beliefs_sti_no_condom)], cum=TRUE)
median(df$beliefs_sti_no_condom, na.rm=TRUE)
df[!is.na(df$beliefs_sti_no_condom), high_risk_sti_no_condom  := ifelse(beliefs_sti_no_condom == 5, 1, 0)]

questionr::freq(df[, .(beliefs_sti_condom)], cum=TRUE)
median(df$beliefs_sti_condom, na.rm=TRUE)
df[!is.na(df$beliefs_sti_condom), low_risk_sti_condom  := ifelse(beliefs_sti_condom == 1, 1, 0)]


# Preparing data for main regressions (Control vars sex acts: contemporaneous) ------------------------------------------------
##### Control vars of sex acts (contemporaneous)
# Ramadan 2022: Began in the evening of Friday, 1 April and ended in the evening of Sunday, 1 May.
df[, today_w4 := as.Date(today_w4, "%d/%m/%Y") ]
df[!is.na(today_w4), ramadan_exposed := 7]
df[today_w4=="2022-05-02", ramadan_exposed := 6]  # After Ramadan: Start decreasing 
df[today_w4=="2022-05-03", ramadan_exposed := 5] 
df[today_w4=="2022-05-04", ramadan_exposed := 4]   
df[today_w4=="2022-05-05", ramadan_exposed := 3] 
df[today_w4=="2022-05-06", ramadan_exposed := 2]  
df[today_w4=="2022-05-07", ramadan_exposed := 1]
df[today_w4>="2022-05-08", ramadan_exposed := 0]
df[today_w4>="2022-05-01", ramadan_exposed := 0]
df[today_w4>="2022-05-02", ramadan_exposed := 1]
df[today_w4>="2022-05-03", ramadan_exposed := 2]
df[today_w4>="2022-05-04", ramadan_exposed := 3]
df[today_w4>="2022-05-05", ramadan_exposed := 4]
df[today_w4>="2022-05-06", ramadan_exposed := 5]
df[today_w4>="2022-05-07", ramadan_exposed := 6]

# Date of sex act
setnames(df, "v2_m5_q070_w4", "sex_date_1")
setnames(df, "v2_m5_q270_w4", "sex_date_2")
setnames(df, "v4_m4_q010_w4", "sex_date_3")

# Client is occasional
setnames(df, "last_client_w4", "client_type_1")
df[client_type_1==1 | client_type_1==2, reg_1 := ifelse(client_type_1==2, 1, 0)]
setnames(df, "v2_m5_q20_w4", "client_type_2")
df[client_type_2==1 | client_type_2==2, reg_2 := ifelse(client_type_2==2, 1, 0)]
setnames(df, "v4_m4_q03_w4", "client_type_3")
df[client_type_3==1 | client_type_3==2, reg_3 := ifelse(client_type_3==2, 1, 0)]
vars <- sprintf("reg_%d", seq(1:3))
df[, (vars) := lapply(.SD, function(x) replace(x, x < 0, 0)), .SDcols = vars]

# Age of client
setnames(df, "v2_m5_q075_w4", "age_1")
setnames(df, "v2_m5_q275_w4", "age_2")
setnames(df, "v4_m4_q045_w4", "age_3")
vars <- sprintf("age_%d", seq(1:3))
df[, (vars) := lapply(.SD, function(x) replace(x, x < 0, NA)), .SDcols = vars]

# Beauty of client
setnames(df, "v2_m5_q076_w4", "beauty_1")
setnames(df, "v2_m5_q276_w4", "beauty_2")
setnames(df, "v4_m4_q046_w4", "beauty_3")
vars <- sprintf("beauty_%d", seq(1:3))
df[, (vars) := lapply(.SD, function(x) replace(x, x < 0, NA)), .SDcols = vars]

# Nationality of client
setnames(df, "v2_m5_q078_w4", "nationality_1")
df[!is.na(nationality_1), senegalese_1 := ifelse(nationality_1==1, 1, 0)]
setnames(df, "v2_m5_q278_w4", "nationality_2")
df[!is.na(nationality_2), senegalese_2 := ifelse(nationality_2==1, 1, 0)]
setnames(df, "v4_m4_q048_w4", "nationality_3")
df[!is.na(nationality_3), senegalese_3 := ifelse(nationality_3==1, 1, 0)]

# Preparing data for main regressions (Control vars: past wave's outcome var) ------------------------------------------------
##### Control vars using past wave's same outcome var
# Past wave self-reported sexual risk
setnames(df, "m4_q04_w3", "selfreport_sexualrisk_w3", skip_absent=TRUE)
df[, high_selfreport_sexualrisk_w3 := ifelse(selfreport_sexualrisk_w3 <= 1, 0, 1)]  # Value takes 1 if takes risk

# Past wave strata
df[, prep_exp:= ifelse(prep_exp_high_risk==1 | prep_exp_low_risk==1, 1, 0)]

# Past wave condom use
setnames(df, "condom_last_w3", "condom_1_w3")
setnames(df, "v2_m5_q282_w3", "condom_2_w3")
vars <- sprintf("condom_%d_w3", seq(1:2))
df[, (vars) := lapply(.SD, function(x) replace(x, x < 0, 0)), .SDcols = vars]
df[, (vars) := lapply(.SD, function(x) replace(x, is.na(x), 0)), .SDcols = vars]
df[, N_condom_w3 := condom_1_w3 + condom_2_w3]
df[, always_condom_w3 := ifelse(N_condom_w3==2, 1, 0)]

# Past wave N sex acts (from different questions as w4)
df[m12_cliento_w3 == 0, v3_m4_q101_w3 := 0]
df[m12_cliento_w3 == 0, v3_m4_q102_w3 := 0]
df[m12_clientr_w3 == 0, v3_m4_q201_w3 := 0]
df[m12_clientr_w3 == 0, v3_m4_q202_w3 := 0]
df[, avg_N_sexacts_w3 := (v3_m4_q102_w3 + v3_m4_q202_w3)/(v3_m4_q101_w3 + v3_m4_q201_w3)]
## N clients
# No. clients last 7 days: N_clients_7days_w3
# No. clients typical week: N_clients_typical_w3
setnames(df, "N_clients_typical_w3", "N_clients_typical_7days_w3")

## Share of reg clients
# Share reg clients typical: share_reg_clients_typical_w3
setnames(df, "share_reg_clients_typical_w3",  "share_reg_clients_typical_7days_w3")

# High perceived HIV risk of client
setnames(df, "v2_m5_q079_w3", "hivrisk_1_w3")
setnames(df, "v2_m5_q279_w3", "hivrisk_2_w3")
vars_1 <- sprintf("hivrisk_%d_w3", seq(1:2))
vars_2 <- sprintf("nonneg_hivrisk_%d_w3", seq(1:2))
df[, (vars_2) := lapply(.SD, function(x) ifelse(x <= 1, 0, 1)), .SDcols = vars_1]
df[, max_hivrisk_w3 := max(hivrisk_1_w3, hivrisk_2_w3), by=1:nrow(df)]
df[, high_max_hivrisk_w3 := ifelse(max_hivrisk_w3 == 0, 0, 1)]


# Type of sex act - Oral
setnames(df, "oral_last_w3", "oral_1_w3")
setnames(df, "v2_m5_q28512_w3", "oral_2_w3")
vars <- sprintf("oral_%d_w3", seq(1:2))
df[, (vars) := lapply(.SD, function(x) replace(x, x < 0, 0)), .SDcols = vars]
df[, (vars) := lapply(.SD, function(x) replace(x, is.na(x), 0)), .SDcols = vars]
df[, N_oral_w3 := oral_1 + oral_2]
df[, atleastone_oral_w3 := ifelse(N_oral_w3 >= 1, 1, 0)]

# Beliefs of hiv/sti
setnames(df, "m15_q09_w3", "beliefs_hiv_no_condom_w3")
setnames(df, "m15_q13_w3", "beliefs_hiv_condom_w3")
setnames(df, "v3_m9_q121_w3", "beliefs_sti_no_condom_w3")
setnames(df, "v3_m9_q122_w3", "beliefs_sti_condom_w3")

df[!is.na(df$beliefs_hiv_no_condom_w3), high_risk_hiv_no_condom_w3  := ifelse(beliefs_hiv_no_condom_w3 == 5, 1, 0)]
df[!is.na(df$beliefs_hiv_condom_w3), low_risk_hiv_condom_w3  := ifelse(beliefs_hiv_condom_w3 == 1, 1, 0)]
df[!is.na(df$beliefs_sti_no_condom_w3), high_risk_sti_no_condom_w3  := ifelse(beliefs_sti_no_condom_w3 == 5, 1, 0)]
df[!is.na(df$beliefs_sti_condom_w3), low_risk_sti_condom_w3  := ifelse(beliefs_sti_condom_w3 == 1, 1, 0)]


# Difference in beliefs
df[, diff_risk_hiv_condom  := beliefs_hiv_no_condom - beliefs_hiv_condom]  # If positive, risk reduction
df[, diff_risk_hiv_condom_w3  := beliefs_hiv_no_condom_w3 - beliefs_hiv_condom_w3]
df[!is.na(df$diff_risk_hiv_condom), max_diff_risk_hiv_condom  := ifelse(diff_risk_hiv_condom == 4, 1, 0)]
df[!is.na(df$diff_risk_hiv_condom_w3), max_diff_risk_hiv_condom_w3  := ifelse(diff_risk_hiv_condom_w3 == 4, 1, 0)]

df[, diff_risk_sti_condom  := beliefs_sti_no_condom - beliefs_sti_condom]
df[, diff_risk_sti_condom_w3  := beliefs_sti_no_condom_w3 - beliefs_sti_condom_w3]
df[!is.na(df$diff_risk_sti_condom), max_diff_risk_sti_condom  := ifelse(diff_risk_sti_condom == 4, 1, 0)]
df[!is.na(df$diff_risk_sti_condom_w3), max_diff_risk_sti_condom_w3  := ifelse(diff_risk_sti_condom_w3 == 4, 1, 0)]

# Merge in sample weights
df <- merge(df, sample_weights, by="idx_new_w3", sort=FALSE)
