# Supplementary material for: Effect of pre-exposure prophylaxis on risky sexual behaviour of female sex workers in Dakar, Senegal: A randomised controlled trial
Source: PLoS Med. 2025 Aug 18;22(8):e1004458. doi: 10.1371/journal.pmed.1004458 (PMC12407539; doi:10.1371/journal.pmed.1004458)
Supplement: S1 Code — (S1_Code.ZIP) [file pmed.1004458.s005.zip › data_code/PrEP_1b_CharacteristicsComparison_AnalysisSampleAcrossYears.R]

# Overall column of Table 1: Analysis cohort characteristics at baseline & S4 Table: Characteristics of analysis cohort in 2020 and at endline (2022) (n=308)
##### Prepare variables

### Sociodemographics
# [Cont] Age
setnames(df, "m1_q01_w3", "age_w3")
setnames(df, "m1_q01_w4", "age_w4")

# [Cat] School
df[, no_school_w3 := ifelse(m1_q021_w3=='0', 1, 0)]
df[, no_school_w4 := ifelse(m1_q021_w4=='0', 1, 0)]

# [Cat] Marital status
df[, never_married_w3 := ifelse(m1_q07_w3==1, 1, 0)]
df[, married_w3 := ifelse(m1_q07_w3==2, 1, 0)]
df[, separated_divorced_widowed_w3 := abs(1 - never_married_w3 - married_w3)]

df[, never_married_w4 := ifelse(m1_q07_w4==1, 1, 0)]
df[, married_w4 := ifelse(m1_q07_w4==2, 1, 0)]
df[, separated_divorced_widowed_w4 := abs(1 - never_married_w4 - married_w4)]

# [Cat] Household is indebted
setnames(df, "m2v2_m1_q11_w3", "hh_indebted_w3")
setnames(df, "v2_m1_q11_w4", "hh_indebted_w4")

### Sex work related
# [Cont] Income last 7 days
df[, sexwork_rev_7days_w3 := v3_m4_q105_w3 / 1000]
df[v3_m4_q103_w3 == 0, sexwork_rev_7days_w3 := 0]
df[, sexwork_rev_7days_w4 := v3_m4_q105_w4 / 1000]
df[v3_m4_q103_w4 == 0, sexwork_rev_7days_w4 := 0]

# [Cont] Avg monthly sex work income
df[, sexwork_rev_avg_w3 := m1_q094_w3 / 1000]
df[, sexwork_rev_avg_w4 := m1_q094_w4 / 1000]

# [Cont] Avg monthly oth income
df[, oth_rev_avg_w3 := ifelse(m1_q09_w3==1 | m1_q09_w3==2, 0, m1_q093_w3/1000)]
df[, oth_rev_avg_w4 := ifelse(m1_q09_w4==1 | m1_q09_w4==2, 0, m1_q093_w4/1000)]

# [Cont] Prop. sex work / total income
df[oth_rev_avg_w3 >= 0, share_sexwork_inc_w3 := sexwork_rev_avg_w3/(oth_rev_avg_w3 + sexwork_rev_avg_w3)]
df[oth_rev_avg_w4 >= 0, share_sexwork_inc_w4 := sexwork_rev_avg_w4/(oth_rev_avg_w4 + sexwork_rev_avg_w4)]

# [Cont] No. clients last 7 days
setnames(df, "v3_m4_q103_w3", "N_clients_7days_w3")
setnames(df, "v3_m4_q103_w4", "N_clients_7days_w4")

# [Cont] No. clients typical week
df[m12_cliento_w3==0, v3_m4_q101_w3 := 0]
df[m12_clientr_w3==0, v3_m4_q201_w3 := 0]
df[, "N_clients_typical_w3" := v3_m4_q101_w3 + v3_m4_q201_w3]
setnames(df, "v4_m3_q06_w4", "N_clients_typical_w4")

# [Cat] Full-time/perm sex worker
setnames(df, "v2_m2_q01_w4", "fulltime_perm_w4")

# [Cat] Registered
setnames(df, "m8_q101_w3", "registered_w3")
setnames(df, "m8_q101_w4", "registered_w4")

### Sexual risk

# [Cont] How much sexual risk 
df[, no_sexual_risk_w3 := ifelse(m4_q04_w3 <= 1, 0, 1)]
df[, no_sexual_risk_w4 := ifelse(m4_q04_w4 <= 1, 0, 1)]

# [Cat] Condom use with last client
setnames(df, "v2_m5_q082_w3", "condom_last_w3")
setnames(df, "v2_m5_q082_w4", "condom_last_w4")

# [Cat] Prop. regular clients
df[, share_reg_clients_typical_w3 := v3_m4_q201_w3/N_clients_typical_w3]
df[, share_reg_clients_typical_w4 := v3_m4_q201_w4/N_clients_typical_w4]

# [Cat] Anal sex with last client
setnames(df, "v2_m5_q08511_w3", "anal_last_w3")
setnames(df, "v2_m5_q08511_w4", "anal_last_w4")

# [Cat] Oral sex with last client
setnames(df, "v2_m5_q08512_w3", "oral_last_w3")
setnames(df, "v2_m5_q08512_w4", "oral_last_w4")

# [Cat] On PrEP now
setnames(df, "v3_m7_q101_w3", "on_PrEP_w3")
setnames(df, "v3_m7_q101_w4", "on_PrEP_w4")

##### Prepare statistics
summ_stats <- list()

# Categorical vars
summary_cat = function(x) list(val0_freq = round(sum(!is.na(x)), 0) - round(sum(x, na.rm=TRUE), 0),
                               val0_perct = round(100 - (mean(x, na.rm=TRUE) * 100), 0),
                               val1_freq = round(sum(x, na.rm=TRUE), 0),
                               val1_perct = round(mean(x, na.rm=TRUE) * 100, 0)
)

pattern <- c("^no_school",
             "^never_married", "^married", "^separated",
             "^hh_indebted",
             "^no_sexual_risk",
             "^condom_last",
             "^on_PrEP",
             "registered"
)

cat_vars <- grep(paste(pattern, collapse="|"), colnames(df), value = TRUE)
df <- df[, (cat_vars) := lapply(.SD, function(x) replace(x, x < 0, NA)), .SDcols = cat_vars]
summ_stats$cat_vars <- df[, unlist(lapply(.SD, summary_cat), recursive=FALSE), .SDcols = cat_vars]


# Continuous vars
summary_cont = function(x) list( mean = round(mean(x, na.rm=TRUE), 3),
                                 sd = round(sd(x, na.rm=TRUE), 3))

pattern <- c("^age",
             "^N_clients_typical",
             "^sexwork_rev_avg",
             "^oth_rev_avg",
             "^share_sexwork_inc",
             "^share_reg_clients_typical",
             "^sexwork_rev_7days",
             "^N_clients_7days"
)
cont_vars <- grep(paste(pattern, collapse="|"), colnames(df), value = TRUE)
df <- df[, (cont_vars) := lapply(.SD, function(x) replace(x, x < 0, NA)), .SDcols = cont_vars]
summ_stats$cont_vars <- df[, unlist(lapply(.SD, summary_cont), recursive=FALSE), .SDcols = cont_vars]

##### Print statistics
t(summ_stats$cat_vars)
t(summ_stats$cont_vars)
