# Supplementary material for: Effect of pre-exposure prophylaxis on risky sexual behaviour of female sex workers in Dakar, Senegal: A randomised controlled trial
Source: PLoS Med. 2025 Aug 18;22(8):e1004458. doi: 10.1371/journal.pmed.1004458 (PMC12407539; doi:10.1371/journal.pmed.1004458)
Supplement: S1 Code — (S1_Code.ZIP) [file pmed.1004458.s005.zip › data_code/PrEP_2e_ListExperiment_TypeSError.R]

# List experiment estimates in S9 Table: Adjusted risk differences in condom use by PrEP referral and use – alternative measurements of condom use ---------------------------------------------------------
##### List experiment (treated_list1: is treated in list 1, treated_list2)

# Function for bootstrap iterations
run_combined_list <- function(df){
  N <- nrow(df[,])
  N_L1 <- nrow(df[treated_list1==1,])
  N_L2 <- nrow(df[treated_list2==1,])
  N_L1_treated <- nrow(df[treated_list1==1 & arm=="treated",])
  N_L2_treated <- nrow(df[treated_list2==1 & arm=="treated",])
  
  # Difference in list expt estimates across PrEP treatment and control arms
  avg_prep_T_L1 <- mean(df[treated_list1==1 & arm=="treated", N_treated_list_combined], na.rm=TRUE)
  avg_prep_C_L1 <- mean(df[treated_list1==1 & arm=="control", N_treated_list_combined], na.rm=TRUE)
  avg_prep_T_L2 <- mean(df[treated_list1==0 & arm=="treated", N_treated_list_combined], na.rm=TRUE)
  avg_prep_C_L2 <- mean(df[treated_list1==0 & arm=="control", N_treated_list_combined], na.rm=TRUE)
  
  diff_avg_prep_L1 <- (avg_prep_T_L1 - avg_prep_C_L1) * 100  # 4 statement version of List 1: Difference between PrEP treated and control 
  diff_avg_prep_L2 <- (avg_prep_T_L2 - avg_prep_C_L2) * 100  # 4 statement version of List 2: Difference between PrEP treated and control

  # Doing a diff-in-diff
  avg_prep_T_L1_3statement <- mean(df[treated_list1==0 & arm=="treated", N_treated_list_combined], na.rm=TRUE)
  avg_prep_C_L1_3statement <- mean(df[treated_list1==0 & arm=="control", N_treated_list_combined], na.rm=TRUE)
  avg_prep_T_L2_3statement <- mean(df[treated_list1==1 & arm=="treated", N_treated_list_combined], na.rm=TRUE)
  avg_prep_C_L2_3statement <- mean(df[treated_list1==1 & arm=="control", N_treated_list_combined], na.rm=TRUE)
  diff_avg_prep_L1_3statement <- (avg_prep_T_L1_3statement - avg_prep_C_L1_3statement) * 100  # 3 statement version of List 1: Difference between PrEP treated and control 
  diff_avg_prep_L2_3statement <- (avg_prep_T_L2_3statement - avg_prep_C_L2_3statement) * 100  # 3 statement version of List 2: Difference between PrEP treated and control
  
  diff_avg_prep_L1_diff_in_diff <-  (diff_avg_prep_L1 - diff_avg_prep_L1_3statement) 
  diff_avg_prep_L2_diff_in_diff <-  (diff_avg_prep_L2 - diff_avg_prep_L2_3statement) 
  diff_condom_last_diff_in_diff <- N_L1_treated / (N_L1_treated + N_L2_treated) * diff_avg_prep_L1_diff_in_diff  + N_L2_treated / (N_L1_treated + N_L2_treated) * diff_avg_prep_L2_diff_in_diff
  
  
  # List experiment estimates
  avg_L1_T <- mean(df[,m8_q14], na.rm=TRUE)
  avg_L1_C <- mean(df[,m8_q142], na.rm=TRUE)
  avg_L2_T <- mean(df[,v2_m10_q12], na.rm=TRUE)
  avg_L2_C <- mean(df[,v2_m10_q122], na.rm=TRUE)
  
  condom_last_L1 <- (avg_L1_T - avg_L1_C) * 100
  condom_last_L2 <- (avg_L2_T - avg_L2_C) * 100
  condom_last_listexpt <- N_L1 / N *  condom_last_L1 + N_L2 / N * condom_last_L2
  diff_btw_2_lists <- condom_last_L1 - condom_last_L2
  
  return(cbind(condom_last_L1, condom_last_L2, condom_last_listexpt, diff_btw_2_lists, diff_condom_last_diff_in_diff, diff_avg_prep_L1_diff_in_diff, diff_avg_prep_L2_diff_in_diff))
}

# Run list experiment and bootstrap standard errors for each df
run_list_expt_per_df <- function(df, wave){
  df <- df %>% rename_with(~gsub(paste0("_", wave), "", .x, fixed = TRUE))
  df[, N_treated_list_combined := ifelse(!is.na(m8_q14), m8_q14, v2_m10_q12)]
  df[, treated_list1 := ifelse(!is.na(m8_q14), 1, 0)]
  df[is.na(m8_q14) & is.na(v2_m10_q12), treated_list1 := replace(treated_list1, NA)]
  df[, treated_list2 := ifelse(!is.na(m8_q14), 0, 1)]
  df[is.na(m8_q14) & is.na(v2_m10_q12), treated_list2 := replace(treated_list2, NA)]
  
  ### Calculate list experiment prevalence and difference in prevalence
  N <- nrow(df[,])
  N_L1 <- nrow(df[treated_list1==1,])
  N_L2 <- nrow(df[treated_list2==1,])
  N_L1_treated <- nrow(df[treated_list1==1 & arm=="treated",])
  N_L2_treated <- nrow(df[treated_list2==1 & arm=="treated",])
  
  # List 1 with sensitive statement - Treated arm avg
  avg_prep_T_L1 <- mean(df[treated_list1==1 & arm=="treated", N_treated_list_combined], na.rm=TRUE)
  # List 1 with sensitive statement - Control arm avg
  avg_prep_C_L1 <- mean(df[treated_list1==1 & arm=="control", N_treated_list_combined], na.rm=TRUE)
  
  # List 2 with sensitive statement - Treated arm avg
  avg_prep_T_L2 <- mean(df[treated_list1==0 & arm=="treated", N_treated_list_combined], na.rm=TRUE)
  # List 2 with sensitive statement - Control arm avg
  avg_prep_C_L2 <- mean(df[treated_list1==0 & arm=="control", N_treated_list_combined], na.rm=TRUE)
  
  diff_avg_prep_L1 <- (avg_prep_T_L1 - avg_prep_C_L1) * 100
  diff_avg_prep_L2 <- (avg_prep_T_L2 - avg_prep_C_L2) * 100
  
  # Doing a diff-in-diff
  avg_prep_T_L1_3statement <- mean(df[treated_list1==0 & arm=="treated", N_treated_list_combined], na.rm=TRUE)
  avg_prep_C_L1_3statement <- mean(df[treated_list1==0 & arm=="control", N_treated_list_combined], na.rm=TRUE)
  avg_prep_T_L2_3statement <- mean(df[treated_list1==1 & arm=="treated", N_treated_list_combined], na.rm=TRUE)
  avg_prep_C_L2_3statement <- mean(df[treated_list1==1 & arm=="control", N_treated_list_combined], na.rm=TRUE)
  diff_avg_prep_L1_3statement <- (avg_prep_T_L1_3statement - avg_prep_C_L1_3statement) * 100  # 4 statement version of List 1: Difference between PrEP treated and control 
  diff_avg_prep_L2_3statement <- (avg_prep_T_L2_3statement - avg_prep_C_L2_3statement) * 100  # 4 statement version of List 2: Difference between PrEP treated and control
  
  diff_avg_prep_L1_diff_in_diff <-  (diff_avg_prep_L1 - diff_avg_prep_L1_3statement)
  diff_avg_prep_L2_diff_in_diff <-  (diff_avg_prep_L2 - diff_avg_prep_L2_3statement)
  diff_condom_last_diff_in_diff <- N_L1_treated / (N_L1_treated + N_L2_treated) * diff_avg_prep_L1_diff_in_diff  + N_L2_treated / (N_L1_treated + N_L2_treated) * diff_avg_prep_L2_diff_in_diff
  
  # List experiment estimates
  avg_L1_T <- mean(df[,m8_q14], na.rm=TRUE)
  avg_L1_C <- mean(df[,m8_q142], na.rm=TRUE)
  avg_L2_T <- mean(df[,v2_m10_q12], na.rm=TRUE)
  avg_L2_C <-mean(df[,v2_m10_q122], na.rm=TRUE)
  
  condom_last_L1 <- (avg_L1_T - avg_L1_C) * 100
  condom_last_L2 <- (avg_L2_T - avg_L2_C) * 100
  condom_last_listexpt <- N_L1 / N *  condom_last_L1 + N_L2 / N * condom_last_L2
  
  
  # Bootstrap
  B <- 1000
  
  df_bootstrap <- data.frame(matrix(rep(NA),
                                    nrow = B,
                                    ncol = 7))  # This needs to match the size of the output
  
  set.seed(1140)
  
  for(b in 1:B) {
    # draw a bootstrap sample
    df_bootstrap[b,] <- run_combined_list(df[sample(.N, replace=TRUE), ])
  }
  
  
  # Sort by increasing value
  df_bootstrap <- df_bootstrap %>%
    map_df(sort)
  # Store 2.5% and 97.5% percentile
  lb <- as.data.frame(df_bootstrap[round(0.025*B),])
  ub <- as.data.frame(df_bootstrap[round(0.975*B),])
  
  print(paste0("Overall condom prevalence last client: (", wave, "): (mean) ", round(condom_last_listexpt, 1), "% (LB) ", round(lb[3], 1), "%  (UB) ", round(ub[3], 1), "%"))
  print(paste0("List 1 condom prevalence last client: (", wave, "): (mean) ", round(condom_last_L1, 1), "% (LB) ", round(lb[1], 1), "%  (UB) ", round(ub[1], 1), "%"))
  print(paste0("List 2 condom prevalence last client: (", wave, "): (mean) ", round(condom_last_L2, 1), "% (LB) ", round(lb[2], 1), "%  (UB) ", round(ub[2], 1), "%"))

  print(paste0("Condom prevalence difference last client  [PrEP treatment - control group] (diff-in-diff)   (", wave, "): (mean) ",  round(diff_condom_last_diff_in_diff, 1), "ppt (LB) ", round(lb[5], 1), "ppt  (UB) ", round(ub[5]), "ppt"))
  print(paste0("Bootstrap p-value: ", 2 * min(sum(df_bootstrap$X5 < 0)/1000, sum(df_bootstrap$X5 > 0)/1000)))
  print(paste0("L1 diff [PrEP treatment - control group] (diff-in-diff)   (", wave, "): (mean) ",  round(diff_avg_prep_L1_diff_in_diff, 1), "ppt (LB) ", round(lb[6], 1), "ppt  (UB) ", round(ub[6]), "ppt"))
  print(paste0("L2 diff [PrEP treatment - control group] (diff-in-diff)   (", wave, "): (mean) ",  round(diff_avg_prep_L2_diff_in_diff, 1), "ppt (LB) ", round(lb[7], 1), "ppt  (UB) ", round(ub[7]), "ppt"))

  return(df_bootstrap)
}

#####Run function
results <- run_list_expt_per_df(df %>% dplyr::select(ends_with("_w4")), 'w4')


# Type S error - Conclusions in main text
# Gelman, A., and Carlin, J. (2014). Beyond Power Calculations: Assessing Type S (Sign) and Type M (Magnitude) Errors.
library(retrodesign)

# Condom use with last client
list_te <- list(-0.058)  # MDE
retro_design_closed_form(list_te , s=0.367/(1.96*2))

# Combined condom use with last 3 clients
list_te <- list(-0.129)  # MDE
retro_design_closed_form(list_te , s=0.412/(1.96*2))
