# Supplementary material for: Effect of pre-exposure prophylaxis on risky sexual behaviour of female sex workers in Dakar, Senegal: A randomised controlled trial
Source: PLoS Med. 2025 Aug 18;22(8):e1004458. doi: 10.1371/journal.pmed.1004458 (PMC12407539; doi:10.1371/journal.pmed.1004458)
Supplement: S1 Code — (S1_Code.ZIP) [file pmed.1004458.s005.zip › data_code/PrEP_2f_ExpostPowerEstimation.do]

* Condom use with last client
* Original
power twoproportions 0.679, n1(180) n2(270) power(.8) alpha(.05) direction(lower)
* ITT
* -0.1312
* ATOT
* -0.1312/ 0.7828 = -0.1676035


* Find post hoc power for last client
power twoproportions 0.85, n1(126) n2(182) power(0.8) direction(lower)
* By individual
* ITT
* -0.1343
* ATOT
* -0.1343 / (0.345) = -38.9%-pt


* Back calculate power using -0.1676035 * 0.345 = -0.05782321
power twoproportions 0.85, n1(126) n2(182) diff(-0.05782321)


* Find post hoc power for all last three clients
* Calculate adj factor to link last client with all last three clients
0.849 * adj*0.849  * adj*0.849 = 0.675
adj = sqrt(0.675/(0.849^3)) = 1.05


* find mean drop in condom use with all last three clients
((0.849-0.05782321)^3) * (1.05^ 2) = 0.546
0.546- 0.675 = -0.129

power twoproportions 0.675, n1(126) n2(182) diff(-0.129)


***********************************************************************
* Condom use with last 3 clients (No equivalent data for 2020 data)
power twoproportions 0.675, n1(126) n2(182) power(0.8) direction(lower)
* By individual
* ITT
* -0.159
* ATOT
* -0.159 / (0.345) = 46.1%-pt
